# Supplementary material for: Quantitative analysis of disfluency in children with autism spectrum disorder or language impairment
Source: PLoS One. 2017 Mar 15;12(3):e0173936. doi: 10.1371/journal.pone.0173936 (PMC5352011; doi:10.1371/journal.pone.0173936)
Supplement: S1 File — (PY) [file pone.0173936.s001.py]

# Copyright (c) 2013-2016 Kyle Gorman
#
# Permission is hereby granted, free of charge, to any person obtaining a
# copy of this software and associated documentation files (the
# "Software"), to deal in the Software without restriction, including
# without limitation the rights to use, copy, modify, merge, publish,
# distribute, sublicense, and/or sell copies of the Software, and to
# permit persons to whom the Software is furnished to do so, subject to
# the following conditions:
#
# The above copyright notice and this permission notice shall be included
# in all copies or substantial portions of the Software.
#
# THE SOFTWARE IS PROVIDED "AS IS", WITHOUT WARRANTY OF ANY KIND, EXPRESS
# OR IMPLIED, INCLUDING BUT NOT LIMITED TO THE WARRANTIES OF
# MERCHANTABILITY, FITNESS FOR A PARTICULAR PURPOSE AND NONINFRINGEMENT.
# IN NO EVENT SHALL THE AUTHORS OR COPYRIGHT HOLDERS BE LIABLE FOR ANY
# CLAIM, DAMAGES OR OTHER LIABILITY, WHETHER IN AN ACTION OF CONTRACT,
# TORT OR OTHERWISE, ARISING FROM, OUT OF OR IN CONNECTION WITH THE
# SOFTWARE OR THE USE OR OTHER DEALINGS IN THE SOFTWARE.

"""Efficient computation of Levenshtein distance.

All optimal alignments with arbitrary edit costs. The algorithm for computing
the dynamic programming table used has been discovered many times, but is
described most clearly in:

R.A. Wagner & M.J. Fischer. 1974. The string-to-string correction problem.
Journal of the ACM, 21(1): 168-173.

Wagner & Fischer also describe an algorithm ("Algorithm Y") to find the
alignment path (i.e., list of edit operations involved in the optimal
alignment), but it it is specified such that in fact it only generates one such
path, whereas many such paths may exist, particularly when multiple edit
operations have the same cost. For example, when all edit operations have the
 same cost, there are two equal-cost alignments of "TGAC" and "GCAC":

TGAC   TGxAC
ss==   d=i==
GCAC   xGCAC

However, all such paths can be generated efficiently, as follows. First, the
dynamic programming table "cells" are defined as tuples of (partial cost, set
of all operations reaching this cell with minimal cost). As a result, the
completed table can be thought of as an unweighted, directed graph (or FSA). The
bottom right cell (the one containing the Levenshtein distance) is the start
state and the origin as end state. The set of arcs are the set of operations in
each cell as arcs. (Many of the cells of the table, those which are not visited
by any optimal alignment, are under the graph interpretation unconnected
vertices, and can be ignored. Every path between the bottom right cell and the
origin cell is an optimal alignment. These paths can be efficiently enumerated
using breadth-first traversal. The trick here is that elements in deque must not
only contain indices but also partial paths. Averaging over all such paths, we
can come up with an estimate of the number of insertions, deletions, and
substitutions involved as well; in the example above, we say S = 1 and D, I =
0.5.
"""


import collections
import pprint


# Default costs.

INSERTION = 1
DELETION = 1
SUBSTITUTION = 1


Trace = collections.namedtuple("Trace", ["cost", "ops"])


class WagnerFischer(object):

  """
  An object representing a (set of) Levenshtein alignments between two
  iterable objects (they need not be strings). The cost of the optimal
  alignment is scored in `self.cost`, and all Levenshtein alignments can
  be generated using self.alignments()`.

  Basic tests:

  >>> WagnerFischer("god", "gawd").cost
  2
  >>> WagnerFischer("sitting", "kitten").cost
  3
  >>> WagnerFischer("bana", "banananana").cost
  6
  >>> WagnerFischer("bana", "bana").cost
  0
  >>> WagnerFischer("banana", "angioplastical").cost
  11
  >>> WagnerFischer("angioplastical", "banana").cost
  11
  >>> WagnerFischer("Saturday", "Sunday").cost
  3

  IDS tests:

  >>> WagnerFischer("doytauvab", "doyvautab").IDS() == {"S": 2.0}
  True
  >>> WagnerFischer("kitten", "sitting").IDS() == {"I": 1.0, "S": 2.0}
  True

  Detect insertion vs. deletion:

  >>> thesmalldog = "the small dog".split()
  >>> thebigdog = "the big dog".split()
  >>> bigdog = "big dog".split()
  >>> INF = float("inf")

  # deletion
  >>> wf = WagnerFischer(thebigdog, bigdog, substitution=INF)
  >>> wf.IDS() == {"D": 1.0}
  True

  # insertion
  >>> wf = WagnerFischer(bigdog, thebigdog, substitution=INF)
  >>> wf.IDS() == {"I": 1.0}
  True

  # neither
  >>> wf = WagnerFischer(thebigdog, thesmalldog, substitution=INF)
  >>> wf.IDS() == {"I": 1.0, "D": 1.0}
  True
  """

  # Initializes pretty printer (shared across all class instances).
  pprinter = pprint.PrettyPrinter(width=75)

  def __init__(self, A, B, insertion=INSERTION, deletion=DELETION,
         substitution=SUBSTITUTION):
    # Scores operation costs in a dictionary, for programmatic access.
    self.costs = {"I": insertion, "D": deletion, "S": substitution}
    # Initializes table.
    self.asz = len(A)
    self.bsz = len(B)
    self._table = [[None for _ in range(self.bsz + 1)] for _ in
                   range(self.asz + 1)]
    # From now on, all indexing done using self.__getitem__.
    ## Fills in edges.
    self[0][0] = Trace(0, {"O"})  # Start cell.
    for i in range(1, self.asz + 1):
      self[i][0] = Trace(i * self.costs["D"], {"D"})
    for j in range(1, self.bsz + 1):
      self[0][j] = Trace(j * self.costs["I"], {"I"})
    ## Fillsj in rest.
    for i in range(len(A)):
      for j in range(len(B)):
        # Cleans it up in case there are more than one check for match
        # first, as it is always the cheapest option.
        if A[i] == B[j]:
          self[i + 1][j + 1] = Trace(self[i][j].cost, {"M"})
        # Checks for other types.
        else:
          costI = self[i + 1][j].cost + self.costs["I"]
          costD = self[i][j + 1].cost + self.costs["D"]
          costS = self[i][j].cost + self.costs["S"]
          min_val = min(costI, costD, costS)
          trace = Trace(min_val, set())
          # Adds _all_ operations matching minimum value.
          if costI == min_val:
            trace.ops.add("I")
          if costD == min_val:
            trace.ops.add("D")
          if costS == min_val:
            trace.ops.add("S")
          self[i + 1][j + 1] = trace
    # Stores optimum cost as a property.
    self.cost = self[-1][-1].cost

  def __repr__(self):
    return self.pprinter.pformat(self._table)

  def __iter__(self):
    for row in self._table:
      yield row

  def __getitem__(self, i):
    """
    Returns the i-th row of the table, which is a list and so
    can be indexed. Therefore, e.g.,  self[2][3] == self._table[2][3]
    """
    return self._table[i]

  # Stuff for generating alignments.

  def _stepback(self, i, j, trace, path_back):
    """
    Given a cell location (i, j) and a Trace object trace, generate
    all traces they point back to in the table
    """
    for op in trace.ops:
      if op == "M":
        yield (i - 1, j - 1, self[i - 1][j - 1], path_back + ["M"])
      elif op == "I":
        yield (i, j - 1, self[i][j - 1], path_back + ["I"])
      elif op == "D":
        yield (i - 1, j, self[i - 1][j], path_back + ["D"])
      elif op == "S":
        yield (i - 1, j - 1, self[i - 1][j - 1], path_back + ["S"])
      elif op == "O":
        return  # Origin cell, so we"re done.
      else:
        raise ValueError("Unknown op {!r}".format(op))

  def alignments(self):
    """
    Generate all alignments with optimal-cost via breadth-first
    traversal of the graph of all optimal-cost (reverse) paths
    implicit in the dynamic programming table
    """
    # Each cell of the queue is a tuple of (i, j, trace, path_back)
    # where i, j is the current index, trace is the trace object at
    # this cell, and path_back is a reversed list of edit operations
    # which is initialized as an empty list.
    queue = collections.deque(self._stepback(self.asz, self.bsz,
                              self[-1][-1], []))
    while queue:
      (i, j, trace, path_back) = queue.popleft()
      if trace.ops == {"O"}:
        # We have reached the origin, the end of a reverse path, so
        # yield the list of edit operations in reverse.
        yield path_back[::-1]
        continue
      queue.extend(self._stepback(i, j, trace, path_back))

  def IDS(self):
    """
    Estimates insertions, deletions, and substitution _count_ (not
    costs). Non-integer values arise when there are multiple possible
    alignments with the same cost.
    """
    npaths = 0
    opcounts = collections.Counter()
    for alignment in self.alignments():
      # Counts edit types for this path, ignoring "M" (which is free).
      opcounts += collections.Counter(op for op in alignment if op != "M")
      npaths += 1
    # Averages over all paths.
    return collections.Counter({o: c / npaths for (o, c) in opcounts.items()})
