# Supplementary material for: Quantitative analysis of disfluency in children with autism spectrum disorder or language impairment
Source: PLoS One. 2017 Mar 15;12(3):e0173936. doi: 10.1371/journal.pone.0173936 (PMC5352011; doi:10.1371/journal.pone.0173936)
Supplement: S2 File — (PY) [file pone.0173936.s002.py]

# Copyright (c) 2015-2016 Kyle Gorman, Rosemary Ingham, and Heather MacFarlane
#
# Permission is hereby granted, free of charge, to any person obtaining a
# copy of this software and associated documentation files (the
# "Software"), to deal in the Software without restriction, including
# without limitation the rights to use, copy, modify, merge, publish,
# distribute, sublicense, and/or sell copies of the Software, and to
# permit persons to whom the Software is furnished to do so, subject to
# the following conditions:
#
# The above copyright notice and this permission notice shall be included
# in all copies or substantial portions of the Software.
#
# THE SOFTWARE IS PROVIDED "AS IS", WITHOUT WARRANTY OF ANY KIND, EXPRESS
# OR IMPLIED, INCLUDING BUT NOT LIMITED TO THE WARRANTIES OF
# MERCHANTABILITY, FITNESS FOR A PARTICULAR PURPOSE AND NONINFRINGEMENT.
# IN NO EVENT SHALL THE AUTHORS OR COPYRIGHT HOLDERS BE LIABLE FOR ANY
# CLAIM, DAMAGES OR OTHER LIABILITY, WHETHER IN AN ACTION OF CONTRACT,
# TORT OR OTHERWISE, ARISING FROM, OUT OF OR IN CONNECTION WITH THE
# SOFTWARE OR THE USE OR OTHER DEALINGS IN THE SOFTWARE.


"""Deterministic pattern recognizer for content mazes.

Just fillers:

>>> maze_type("I've got this guy at home but without (like) this.")
[('F', 'non-initial', '(LIKE)')]
>>> maze_type("There's a rocket shooting from (um) a tropical place.")
[('F', 'non-initial', '(UM)')]
>>> maze_type("(well) No, actually my dad.")
[('F', 'initial', '(WELL)')]
>>> maze_type("(um) When (you know) (like) I get yelled at at home, from[=by][EW] my parents.")
[('F', 'initial', '(UM)'), ('F+F', 'non-initial', '(YOU KNOW) (LIKE)')]

But sometimes fillers can be content words, and we don't do this quite
right, yet.

>>> maze_type("(Um) If I look (like) at it from here (it) {it} look (like) (like) {like} a top of a gate (where it) (like) {where} the poles would pop up off it.")
[('F', 'initial', '(UM)'), ('F', 'non-initial', '(LIKE)'), ('REP', 'non-initial', '(IT) {IT}'), ('F+F', 'non-initial', '(LIKE) (LIKE) {LIKE}'), ('DEL+F', 'non-initial', '(WHERE IT) (LIKE) {WHERE}')]

"Stutter":

>>> maze_type("It was someplace that (m*) {my} mom never lets my little brother go.")
[('S', 'non-initial', '(M*) {MY}')]
>>> maze_type("The (m*) {mouse}.")
[('S', 'non-initial', '(M*) {MOUSE}')]
>>> maze_type("And (s*) {so} they were fighting over it.")
[('S', 'non-initial', '(S*) {SO}')]

False start:

>>> maze_type("(And then) oh I've got an idea.")
[('FS', 'initial', '(AND THEN)')]
>>> maze_type("(He got like) And it was this finger.")
[('FS', 'initial', '(HE GOT LIKE)')]
>>> maze_type("(That's a little) This is now a boy's bed.")
[('FS', 'initial', "(THAT'S A LITTLE)")]

Repetition (including those in which the interruption point is midword):

>>> maze_type("(And these) {and these} first.")
[('REP', 'initial', '(AND THESE) {AND THESE}')]
>>> maze_type("(I) {I} got an idea to make a trampoline.")
[('REP', 'initial', '(I) {I}')]
>>> maze_type("It means listening when other people need to talk and helping out when (people) {people} are hurt.")
[('REP', 'non-initial', '(PEOPLE) {PEOPLE}')]
>>> maze_type("(It was Ti*) {It was Timmy}.")
[('REP', 'initial', '(IT WAS TI*) {IT WAS TIMMY}')]

Revision:

>>> maze_type("(it's just) {I'm just} suggesting rules for the game.")
[('REV', 'initial', "(IT'S JUST) {I'M JUST}")]
>>> maze_type("(Maybe these) {maybe this} is supposed to be the toys.")
[('REV', 'initial', '(MAYBE THESE) {MAYBE THIS}')]
>>> maze_type("Hey look (there's hamburger on the) {there's hot-dog on the} floor.")
[('REV', 'non-initial', "(THERE'S HAMBURGER ON THE) {THERE'S HOT-DOG ON THE}")]
>>> maze_type("How do (you) {they} stand up?")
[('REV', 'non-initial', '(YOU) {THEY}')]
>>> maze_type("And she's swimming in a boat (arrowa) {area} which is not safe.")
[('REV', 'non-initial', '(ARROWA) {AREA}')]

Insertion:

>>> maze_type("(my) {When my} sister was sleep with me, and my dad yell me.")
[('INS', 'initial', '(MY) {WHEN MY}')]
>>> maze_type("Frogs are looking up into the skies and seeing (the) {all the} stars.")
[('INS', 'non-initial', '(THE) {ALL THE}')]
>>> maze_type("This is where (the presidents) {the four presidents} are at who were nice.")
[('INS', 'non-initial', '(THE PRESIDENTS) {THE FOUR PRESIDENTS}')]

Deletion:

>>> maze_type("<(But how)> {how} can we put on a stem?")
[('DEL', 'initial', '(BUT HOW) {HOW}')]
>>> maze_type("And (soon we're going up t*) {soon we're going to} Italy.")
[('DEL', 'non-initial', "(SOON WE'RE GOING UP T*) {SOON WE'RE GOING TO}")]
>>> maze_type("(I took a) {I took} pictures.")
[('DEL', 'initial', '(I TOOK A) {I TOOK}')]

Complex, multi-part mazes:

>>> maze_type("<(Twen*) (PM)> {Eleven twenty one PM}.")
[('S+REV', 'initial', '(TWEN*) (PM) {ELEVEN TWENTY ONE PM}')]
>>> maze_type("<(And)> (um) {And} he was (on the other cour*) {on the court} right next to (um) (ah) us.")
[('REP+F', 'initial', '(AND) (UM) {AND}'), ('DEL', 'non-initial', '(ON THE OTHER COUR*) {ON THE COURT}'), ('F+F', 'non-initial', '(UM) (AH)')]
>>> maze_type("And you know what they like to do (and what) (d*) {and what} they don't.")
[('REP+S', 'non-initial', '(AND WHAT) (D*) {AND WHAT}')]
>>> maze_type("And (yo*) (um) you don't know (how) (um) (like) (how they're) (how they're) {how they} communicate with other people.")
[('S+F', 'non-initial', '(YO*) (UM)'), ('FS+F+F+FS+REV', 'non-initial', "(HOW) (UM) (LIKE) (HOW THEY'RE) (HOW THEY'RE) {HOW THEY}")]
>>> maze_type("And (you can also do) (um) {you can do} the basketball?")
[('DEL+F', 'non-initial', '(YOU CAN ALSO DO) (UM) {YOU CAN DO}')]
>>> maze_type("(But you) (t*) {But he} isn't eating it.")
[('REV+S', 'initial', '(BUT YOU) (T*) {BUT HE}')]
>>> maze_type("(I) (And I get special num*) {And I ask for special number} paper.")
[('FS+REV', 'initial', '(I) (AND I GET SPECIAL NUM*) {AND I ASK FOR SPECIAL NUMBER}')]
>>> maze_type("<(like) You> let her outside, (and) (and then you take f*) {and get her food}.")
[('F', 'initial', '(LIKE)'), ('FS+REV', 'non-initial', '(AND) (AND THEN YOU TAKE F*) {AND GET HER FOOD}')]

Adjacent disfluencies:

>>> maze_type("<(like) (he) (he's> water*) {He's waterskiing} (with a balloon), {with a parachute} on.")
[('F+FS+REP', 'initial', "(LIKE) (HE) (HE'S WATER*) {HE'S WATERSKIING}"), ('REV', 'non-initial', '(WITH A BALLOON) {WITH A PARACHUTE}')]
>>> maze_type("(After the last) {After} (the) {the} last month, then the volcano's going to explode up it[WO].")
[('REV', 'initial', '(AFTER THE LAST) {AFTER}'), ('REP', 'non-initial', '(THE) {THE}')]
>>> maze_type("<And this one's> having <(an)> {an} (i*) ice cream cone and (a) (a corn) {a hot} dog with a bun ketchup.")
[('REP', 'non-initial', '(AN) {AN}'), ('S', 'non-initial', '(I*)'), ('FS+REV', 'non-initial', '(A) (A CORN) {A HOT}')]

Filler words used as non-fillers (using NF-x):

>>> maze_type("(Uh) (NF-well) {NF-Well}, he's not actually my father.")
[('F+REP', 'initial', '(UH) (NF-WELL) {NF-WELL}')]
>>> maze_type("(Um) If I look (like) at it from here (it) {it} look (NF-like) (like) {NF-like} a top of a gate (where it) (like) {where} the poles would pop up off it.")
[('F', 'initial', '(UM)'), ('F', 'non-initial', '(LIKE)'), ('REP', 'non-initial', '(IT) {IT}'), ('REP+F', 'non-initial', '(NF-LIKE) (LIKE) {NF-LIKE}'), ('DEL+F', 'non-initial', '(WHERE IT) (LIKE) {WHERE}')]

Trick questions:

>>> maze_type("(Well every world in) Well actually, other worlds are even stranger than this place.")
[('FS', 'initial', '(WELL EVERY WORLD IN)')]
>>> maze_type("(Do you have another pic*) {Do we need to do another picture}?")
[('REV', 'initial', '(DO YOU HAVE ANOTHER PIC*) {DO WE NEED TO DO ANOTHER PICTURE}')]
>>> maze_type("(I've seen f*) {I've speen[=seen]} spiders alive (at my) {at} parks.")
[('REV', 'initial', "(I'VE SEEN F*) {I'VE SPEEN}"), ('DEL', 'non-initial', '(AT MY) {AT}')]
>>> maze_type("(I like) {At night time I like} it when my Dad makes a fire.")
[('REV', 'initial', '(I LIKE) {AT NIGHT TIME I LIKE}')]
>>> maze_type("<Next Tuesday>, seven (thir*) {fifty} eight PM.")
[('S', 'non-initial', '(THIR*) {FIFTY}')]
>>> maze_type("(There) (mm) (this is) (s*) {There is} skiing down mountains.")
[('FS+F+REV+S', 'initial', '(THERE) (MM) (THIS IS) (S*) {THERE IS}')]
>>> maze_type("(Hmm) That's because (she s*) {he said} time to take out the trash.")
[('F', 'initial', '(HMM)'), ('REV', 'non-initial', '(SHE S*) {HE SAID}')]
>>> maze_type("(Eleven two twelve) {eleven twelve} PM.")
[('DEL', 'initial', '(ELEVEN TWO TWELVE) {ELEVEN TWELVE}')]
>>> maze_type("(Um) (last ti*) (um) first day (um) we had to go (to) {in} the truck and get all of my stuff ready.")
[('F+FS+F', 'initial', '(UM) (LAST TI*) (UM)'), ('F', 'non-initial', '(UM)'), ('REV', 'non-initial', '(TO) {IN}')]
>>> maze_type("<Then> she standed[=stood][EO] (in the one gi*) {in the gigantic one} cup.")
[('REV', 'non-initial', '(IN THE ONE GI*) {IN THE GIGANTIC ONE}')]
"""


import functools
import re

import wagnerfischer


OVERLAP_RE = r"[<>]"
BRACKET_RE = r"\[(.*?)\]"

FILLER_RE = r"\s*([AU]H|UM|MM|HMM|LIKE|WELL|I\ MEAN|YOU\ KNOW)\s*$"

STUTTER_RE = r"[^\s]+\*"

MAZE_RE = r"\s*\(([^\(\)\{\}]*?)\)\s*"

BOUNDARY_STR = "|"
BOUNDARY_RE = r"\)\s*\("

REPAIR_RE = r"\s*{(.*?)}\s*"

ALPHA_RE = r"[A-Za-z})]$"

INF = float("inf")


def listify(gen):
  """Converts a generator into a function which returns a list."""
  @functools.wraps(gen)
  def patched(*args, **kwargs):
    return list(gen(*args, **kwargs))
  return patched


@listify
def maze_type(line):
  """Classifies content mazes contained within a SALT-like string."""
  my_line = line.strip().upper()
  # Strips out overlap markers, square brackets, and comma.
  my_line = re.sub(OVERLAP_RE, "", my_line)
  my_line = re.sub(BRACKET_RE, "", my_line)
  my_line = my_line.replace(",", "")
  # Rewrites boundaries between adjacent mazes with new symbol.
  my_line = re.sub(BOUNDARY_RE, BOUNDARY_STR, my_line)
  for maze in re.finditer(MAZE_RE, my_line):
    codes = []
    # Splits maze into components.
    maze_parts = maze.group(1).split(BOUNDARY_STR)
    # Determines if maze is utterance-initial.
    preceding = re.search(ALPHA_RE, my_line[:maze.start()])
    #TODO(kbg): Consider adding a third category so that it's actually:
    #
    # * Initial
    # * Medial
    # * Final
    #
    # This would help us detect and/or control for echolalia that occurs
    # in what annotators perceive as part of one C-unit.
    if preceding:
      utterance_location = "non-initial"
    else:
      utterance_location = "initial"
    # Identifies any repair.
    repair = re.match(REPAIR_RE, my_line[maze.end():])
    if repair:
      repair_part = repair.group(1)
      for maze_part in reversed(maze_parts):
        # Checks for the "skip" class.
        if re.match(FILLER_RE, maze_part):
          codes.append("F")
        elif re.match(STUTTER_RE, maze_part):
          codes.append("S")
        # If everything following is a skippable code, then we
        # might be dealing with something other than a revision.
        elif all(code in ("F", "S") for code in codes):
          maze_tokens = maze_part.split()
          repair_tokens = repair_part.split()
          # Adjusts for a possible mid-word IP.
          if maze_tokens[-1].endswith("*"):
            stutter = maze_tokens[-1][:-1]
            if repair_tokens[-1].startswith(stutter):
              maze_tokens.pop()
              repair_tokens.pop()
          # Checks for exact repetition.
          if maze_tokens == repair_tokens:
            codes.append("REP")
            continue
          # Checks for insertion/deletion.
          alignment = wagnerfischer.WagnerFischer(maze_tokens, repair_tokens,
                                                  substitution=INF).IDS()
          # Insertion.
          if alignment["I"] and not alignment["D"]:
            if alignment["I"] <= len(maze_tokens):
              codes.append("INS")
            else:
              codes.append("REV")
          # Deletion.
          elif alignment["D"] and not alignment["I"]:
            if alignment["D"] <= len(repair_tokens):
              codes.append("DEL")
            else:
              codes.append("REV")
          # Otherwise, it's a revision.
          else:
            codes.append("REV")
        else:
          codes.append("FS")
      codes.reverse()
    else:
      for maze_part in maze_parts:
        if re.match(FILLER_RE, maze_part):
          codes.append("F")
        elif re.match(STUTTER_RE, maze_part):
          codes.append("S")
        else:
          codes.append("FS")
    # Disfluency_string is the maze and repair (if any).
    if repair:
      disfluency_string = my_line[maze.start():(maze.end() + repair.end())]
    else:
      disfluency_string = my_line[maze.start():maze.end()]
    disfluency_string = disfluency_string.replace(BOUNDARY_STR, ") (")
    disfluency_string = disfluency_string.strip()
    yield ("+".join(codes), utterance_location, disfluency_string)
